# Supplementary material for: Stroma areactive invasion front areas (SARIFA) in 1,298 pT3/pT4 colorectal cancers: A strong prognostic parameter complementing established morphological criteria
Source: Histopathology. 2025 Jul 4;87(3):464–73. doi: 10.1111/his.15501 (PMC12326051; doi:10.1111/his.15501)
Supplement: Supplementary file 3 — Table S1. Clinicopathological characteristics of the cohort and their association with survival parameters. [file HIS-87-464-s003.xlsx]

## Sheet: Blatt1
	Supplementary Table 1		Overall n (%)	Mean overall survival (SE) [months]	p-value	Mean disease specific survival (SE) [months]	p-value	Mean disease free survival (SE) [months]	p-value
	Age				<0.001		0.006		0.40
		below median	626 (48.2%)	82.77 (2.0)		86.95 (2.0)		75.82 (2.2)
		above median	672 (51.8%)	66.68 (2.1)		78.93 (2.2)		73.33 (2.3)
	Sex				0.47		0.58		0.90
		male	722 (55.6%)	73.82 (2.0)		82.24 (2.0)		74.45 (2.1)
		female	576 (44.4%)	76.10 (2.3)		83.90 (2.3)		74.86 (2.4)
	Histopathological subtypes				<0.001		<0.001		<0.001
		Adenocarcinoma NOS	710 (54.7%)	78.18 (1.9)		85.69 (1.9)		77.09 (2.1)
		Mucinous adenocarcinoma	158 (12.2%)	77.75 (4.3)		90.98 (4.2)		81.14 (4.5)
		Signet-ring cell carcinoma	11 (0.8%)	54.72 (19.6)		54.72 (19.6)		41.08 (17.8)
		Medullary carcinoma	57 (4.4%)	89.19 (6.6)		117.37 (2.6)		114.80 (3.6)
		Micropapillary adenocarcinoma	179 (13.8%)	55.28 (3.9)		58.14 (4.0)		45.69 (3.9)
		Serrated carcinoma	127 (9.8%)	82.41 (4.7)		90.82 (4.5)		87.24 (4.8)
		Adenoma-like adenocarcinoma	20 (1.5%)	100.42 (8.4)		114.05 (5.8)		114.05 (5.8)
		NEC/MANEC	36 (2.8%)	17.47 (3.9)		18.91 (4.2)		15.86 (4.1)
	pT				<0.001		<0.001		<0.001
		3	1032 (79.5%)	80.44 (1.6)		90.35 (1.6)		81.88 (1.7)
		4	266 (20.5%)	51.37 (3.3)		53.69 (3.4)		45.61 (3.3)
	pN				<0.001		<0.001		<0.001
		0	613 (47.2%)	86.62 (2.0)		100.42 (1.8)		94.82 (2.0)
		1	402 (31.0%)	76.20 (2.6)		80.84 (2.6)		71.29 (2.8)
		2	283 (21.8%)	45.67 (3.0)		48.52 (3.2)		36.53 (2.9)
	pM				<0.001		<0.001		<0.001
		0	1080 (83.2%)	83.20 (1.6)		93.18 (1.5)		85.68 (1.6)
		1	218 (16.8%)	36.03 (2.9)		37.40 (3.0)		25.09 (2.5)
	Tumor grade				<0.001		<0.001		<0.001
		low-grade (formerly G1/G2)	856 (65.9%)	80.29 (1.8)		89.69 (1.7)		80.30 (1.9)
		high-grade (formerly G3)	442 (34.1%)	64.18 (2.6)		70.03 (2.7)		63.67 (2.7)
	Resection margin				<0.001		<0.001		<0.001
		R0	1205 (92.8%)	78.22 (1.5)		87.12 (1.5)		78.89 (1.6)
		R1	66 (5.1%)	38.07 (6.1)		38.66 (6.2)		25.31 (4.9)
		R2	27 (2.1%)	25.82 (4.9)		25.82 (4.9)		20.83 (3.5)
	Tumour budding				<0.001		<0.001		<0.001
		Bd1 (0-4 buds)	590 (45.5%)	95.32 (1.9)		107.58 (1.5)		101.24 (1.8)
		Bd2 (5-10 buds)	347 (26.7%)	69.48 (2.7)		77.56 (2.8)		66.67 (3.0)
		Bd3 (>10buds)	361 (27.8%)	47.49 (2.7)		49.88 (2.8)		40.06 (2.7)
	SARIFA				<0.001		<0.001		<0.001
		SARIFA-positive	534 (41.1%)	56.71 (2.3)		60.72 (2.4)		50.40 (2.3)
		SARIFA-negative	764 (58.9%)	87.65 (1.8)		99.04 (1.6)		91.89 (1.8)
